# Supplementary material for: Multisystem involvement, defective lysosomes and impaired autophagy in a novel rat model of nephropathic cystinosis
Source: Hum Mol Genet. 2022 Feb 8;31(13):2262–78. doi: 10.1093/hmg/ddac033 (PMC9262394; doi:10.1093/hmg/ddac033)
Supplement: HMG-2021-08853_R1_Krohn_SupplMat_ddac033 [file hmg-2021-08853_r1_krohn_supplmat_ddac033.zip]

Archive with 1 entries (1 files):
- HMG-2021-08853_R1_Krohn_SupplMat_ddac033.pdf
